# Supplementary material for: The Zinc Finger Protein Zfp2 Regulates Cell–Cell Fusion and Virulence in Cryptococcus neoformans
Source: J Fungi (Basel). 2025 Dec 7;11(12):868. doi: 10.3390/jof11120868 (PMC12734157; doi:10.3390/jof11120868)
Supplement: Supplementary file 1 [file jof-11-00868-s001.zip]

Archive with 5 entries (3 files):
- jof-3980817-supplementary/
- jof-3980817-supplementary/supplementary material/
- jof-3980817-supplementary/supplementary material/Figure S1 and S2.pdf
- jof-3980817-supplementary/supplementary material/Table S1 Strains and plasmids used in this study.pdf
- jof-3980817-supplementary/supplementary material/Table S2 PCR primers used in this study.pdf
